# Supplementary material for: Contact toxicity of three insecticides for use in tier I pesticide risk assessments with Megachile rotundata (Hymenoptera: Megachilidae)
Source: PeerJ. 2021 Feb 23;9:e10744. doi: 10.7717/peerj.10744 (PMC7908870; doi:10.7717/peerj.10744)
Supplement: Supplemental Information 1 — Contains detailed data on treatment, individual bee mass and survival, replicate, and application date. [file peerj-09-10744-s001.csv]

Application_date	Pesticide	App_uL	Trt_ppm	Rep	Mass_mg	Dead	Dose_mg/g	Species
23-May	Dimethoate	1	0	1	0.0085	1	0	Megachile rotundata
25-May	Dimethoate	1	0	3	0.0104	1	0	Megachile rotundata
02-Jun	Dimethoate	1	0	5	0.0106	0	0	Megachile rotundata
23-May	Dimethoate	1	0	1	0.0108	1	0	Megachile rotundata
25-May	Dimethoate	1	0	2	0.0114	0	0	Megachile rotundata
23-May	Dimethoate	1	0	1	0.0121	0	0	Megachile rotundata
25-May	Dimethoate	1	0	3	0.0121	1	0	Megachile rotundata
02-Jun	Dimethoate	1	0	5	0.0121	0	0	Megachile rotundata
29-May	Dimethoate	1	0	4	0.0122	0	0	Megachile rotundata
29-May	Dimethoate	1	0	4	0.0122	0	0	Megachile rotundata
25-May	Dimethoate	1	0	3	0.0129	0	0	Megachile rotundata
02-Jun	Dimethoate	1	0	5	0.013	0	0	Megachile rotundata
23-May	Dimethoate	1	0	1	0.0132	0	0	Megachile rotundata
25-May	Dimethoate	1	0	2	0.0132	0	0	Megachile rotundata
02-Jun	Dimethoate	1	0	5	0.0132	0	0	Megachile rotundata
02-Jun	Dimethoate	1	0	5	0.0133	0	0	Megachile rotundata
23-May	Dimethoate	1	0	1	0.0134	0	0	Megachile rotundata
25-May	Dimethoate	1	0	3	0.0135	0	0	Megachile rotundata
23-May	Dimethoate	1	0	1	0.0136	0	0	Megachile rotundata
25-May	Dimethoate	1	0	2	0.0138	0	0	Megachile rotundata
25-May	Dimethoate	1	0	3	0.014	0	0	Megachile rotundata
25-May	Dimethoate	1	0	3	0.0142	1	0	Megachile rotundata
29-May	Dimethoate	1	0	4	0.0142	0	0	Megachile rotundata
02-Jun	Dimethoate	1	0	5	0.0143	0	0	Megachile rotundata
29-May	Dimethoate	1	0	4	0.0145	0	0	Megachile rotundata
29-May	Dimethoate	1	0	4	0.0146	0	0	Megachile rotundata
23-May	Dimethoate	1	0	1	0.0147	0	0	Megachile rotundata
25-May	Dimethoate	1	0	2	0.0147	0	0	Megachile rotundata
29-May	Dimethoate	1	0	4	0.0148	0	0	Megachile rotundata
25-May	Dimethoate	1	0	2	0.015	0	0	Megachile rotundata
25-May	Dimethoate	1	0	2	0.0154	0	0	Megachile rotundata
29-May	Dimethoate	1	0	4	0.0155	0	0	Megachile rotundata
25-May	Dimethoate	1	0	2	0.0156	0	0	Megachile rotundata
25-May	Dimethoate	1	0	3	0.0158	0	0	Megachile rotundata
25-May	Dimethoate	1	0	3	0.016	0	0	Megachile rotundata
25-May	Dimethoate	1	0	2	0.0161	0	0	Megachile rotundata
29-May	Dimethoate	1	0	4	0.0161	0	0	Megachile rotundata
23-May	Dimethoate	1	0	1	0.0162	0	0	Megachile rotundata
25-May	Dimethoate	1	0	2	0.0164	0	0	Megachile rotundata
25-May	Dimethoate	1	0	2	0.0165	0	0	Megachile rotundata
25-May	Dimethoate	1	0	2	0.0167	0	0	Megachile rotundata
25-May	Dimethoate	1	0	2	0.0169	0	0	Megachile rotundata
02-Jun	Dimethoate	1	0	5	0.0169	0	0	Megachile rotundata
25-May	Dimethoate	1	0	3	0.017	0	0	Megachile rotundata
25-May	Dimethoate	1	0	2	0.0172	0	0	Megachile rotundata
02-Jun	Dimethoate	1	0	5	0.0173	0	0	Megachile rotundata
23-May	Dimethoate	1	0	1	0.0174	0	0	Megachile rotundata
25-May	Dimethoate	1	0	3	0.0174	0	0	Megachile rotundata
25-May	Dimethoate	1	0	3	0.0176	0	0	Megachile rotundata
02-Jun	Dimethoate	1	0	5	0.0176	0	0	Megachile rotundata
25-May	Dimethoate	1	0	3	0.0181	0	0	Megachile rotundata
23-May	Dimethoate	1	0	1	0.0182	1	0	Megachile rotundata
02-Jun	Dimethoate	1	0	5	0.0182	0	0	Megachile rotundata
29-May	Dimethoate	1	0	4	0.0185	0	0	Megachile rotundata
29-May	Dimethoate	1	0	4	0.0191	0	0	Megachile rotundata
23-May	Dimethoate	1	0	1	0.0194	0	0	Megachile rotundata
29-May	Dimethoate	1	0	4	0.0194	0	0	Megachile rotundata
23-May	Dimethoate	1	0	1	0.0195	0	0	Megachile rotundata
02-Jun	Dimethoate	1	0	5	0.0214	0	0	Megachile rotundata
02-Jun	Dimethoate	1	10	5	0.0262	0	0.381679389	Megachile rotundata
25-May	Dimethoate	1	10	3	0.0215	0	0.465116279	Megachile rotundata
29-May	Dimethoate	1	10	4	0.021	0	0.476190476	Megachile rotundata
25-May	Dimethoate	1	10	2	0.0207	0	0.483091787	Megachile rotundata
25-May	Dimethoate	1	10	2	0.0204	0	0.490196078	Megachile rotundata
29-May	Dimethoate	1	10	4	0.0199	0	0.502512563	Megachile rotundata
23-May	Dimethoate	1	10	1	0.0198	0	0.505050505	Megachile rotundata
02-Jun	Dimethoate	1	10	5	0.0197	0	0.507614213	Megachile rotundata
23-May	Dimethoate	1	10	1	0.0194	0	0.515463918	Megachile rotundata
25-May	Dimethoate	1	10	2	0.0192	0	0.520833333	Megachile rotundata
23-May	Dimethoate	1	10	1	0.0187	0	0.534759358	Megachile rotundata
02-Jun	Dimethoate	1	10	5	0.0186	0	0.537634409	Megachile rotundata
25-May	Dimethoate	1	10	3	0.0185	0	0.540540541	Megachile rotundata
23-May	Dimethoate	1	10	1	0.0178	0	0.561797753	Megachile rotundata
02-Jun	Dimethoate	1	10	5	0.0178	0	0.561797753	Megachile rotundata
29-May	Dimethoate	1	10	4	0.0175	0	0.571428571	Megachile rotundata
23-May	Dimethoate	1	10	1	0.0172	0	0.581395349	Megachile rotundata
25-May	Dimethoate	1	10	3	0.0172	0	0.581395349	Megachile rotundata
25-May	Dimethoate	1	10	2	0.0171	0	0.584795322	Megachile rotundata
02-Jun	Dimethoate	1	10	5	0.017	0	0.588235294	Megachile rotundata
23-May	Dimethoate	1	10	1	0.0169	0	0.591715976	Megachile rotundata
02-Jun	Dimethoate	1	10	5	0.0168	0	0.595238095	Megachile rotundata
25-May	Dimethoate	1	10	3	0.0167	0	0.598802395	Megachile rotundata
25-May	Dimethoate	1	10	3	0.0166	0	0.602409639	Megachile rotundata
25-May	Dimethoate	1	10	2	0.0164	0	0.609756098	Megachile rotundata
23-May	Dimethoate	1	10	1	0.0162	0	0.617283951	Megachile rotundata
29-May	Dimethoate	1	10	4	0.0162	0	0.617283951	Megachile rotundata
25-May	Dimethoate	1	10	2	0.0161	0	0.621118012	Megachile rotundata
25-May	Dimethoate	1	10	2	0.016	0	0.625	Megachile rotundata
02-Jun	Dimethoate	1	10	5	0.0159	0	0.628930818	Megachile rotundata
23-May	Dimethoate	1	10	1	0.0158	0	0.632911392	Megachile rotundata
25-May	Dimethoate	1	10	3	0.0158	1	0.632911392	Megachile rotundata
29-May	Dimethoate	1	10	4	0.0157	0	0.636942675	Megachile rotundata
25-May	Dimethoate	1	10	3	0.0156	0	0.641025641	Megachile rotundata
25-May	Dimethoate	1	10	2	0.0155	0	0.64516129	Megachile rotundata
25-May	Dimethoate	1	10	2	0.0155	0	0.64516129	Megachile rotundata
29-May	Dimethoate	1	10	4	0.0154	0	0.649350649	Megachile rotundata
29-May	Dimethoate	1	10	4	0.0153	0	0.653594771	Megachile rotundata
02-Jun	Dimethoate	1	10	5	0.0153	0	0.653594771	Megachile rotundata
23-May	Dimethoate	1	10	1	0.0152	0	0.657894737	Megachile rotundata
02-Jun	Dimethoate	1	10	5	0.0151	0	0.662251656	Megachile rotundata
02-Jun	Dimethoate	1	10	5	0.015	0	0.666666667	Megachile rotundata
29-May	Dimethoate	1	10	4	0.0148	0	0.675675676	Megachile rotundata
29-May	Dimethoate	1	10	4	0.0148	0	0.675675676	Megachile rotundata
25-May	Dimethoate	1	10	2	0.0147	0	0.680272109	Megachile rotundata
25-May	Dimethoate	1	10	2	0.0144	0	0.694444444	Megachile rotundata
23-May	Dimethoate	1	10	1	0.0141	0	0.709219858	Megachile rotundata
25-May	Dimethoate	1	10	3	0.0139	0	0.71942446	Megachile rotundata
25-May	Dimethoate	1	10	2	0.0136	0	0.735294118	Megachile rotundata
25-May	Dimethoate	1	10	3	0.0136	0	0.735294118	Megachile rotundata
29-May	Dimethoate	1	10	4	0.0136	1	0.735294118	Megachile rotundata
25-May	Dimethoate	1	10	3	0.0135	0	0.740740741	Megachile rotundata
29-May	Dimethoate	1	10	4	0.0133	0	0.751879699	Megachile rotundata
25-May	Dimethoate	1	10	3	0.0132	0	0.757575758	Megachile rotundata
23-May	Dimethoate	1	10	1	0.0128	0	0.78125	Megachile rotundata
02-Jun	Dimethoate	1	10	5	0.0128	0	0.78125	Megachile rotundata
02-Jun	Dimethoate	1	10	5	0.012	0	0.833333333	Megachile rotundata
25-May	Dimethoate	1	10	3	0.0118	0	0.847457627	Megachile rotundata
23-May	Dimethoate	1	10	1	0.0116	0	0.862068966	Megachile rotundata
25-May	Dimethoate	1	10	3	0.0111	1	0.900900901	Megachile rotundata
25-May	Dimethoate	1	10	3	0.0102	1	0.980392157	Megachile rotundata
25-May	Dimethoate	1	10	3	0.0098	1	1.020408163	Megachile rotundata
29-May	Dimethoate	1	10	4	0.0094	1	1.063829787	Megachile rotundata
23-May	Dimethoate	1	50	1	0.0253	0	1.976284585	Megachile rotundata
25-May	Dimethoate	1	50	3	0.0227	0	2.202643172	Megachile rotundata
23-May	Dimethoate	1	50	1	0.0226	0	2.212389381	Megachile rotundata
25-May	Dimethoate	1	50	2	0.0215	0	2.325581395	Megachile rotundata
25-May	Dimethoate	1	50	3	0.0213	0	2.34741784	Megachile rotundata
25-May	Dimethoate	1	50	2	0.0212	0	2.358490566	Megachile rotundata
23-May	Dimethoate	1	50	1	0.0208	0	2.403846154	Megachile rotundata
02-Jun	Dimethoate	1	50	5	0.0201	0	2.487562189	Megachile rotundata
25-May	Dimethoate	1	50	3	0.02	0	2.5	Megachile rotundata
29-May	Dimethoate	1	50	4	0.02	0	2.5	Megachile rotundata
23-May	Dimethoate	1	50	1	0.0197	1	2.538071066	Megachile rotundata
23-May	Dimethoate	1	50	1	0.0195	0	2.564102564	Megachile rotundata
23-May	Dimethoate	1	50	1	0.0193	0	2.590673575	Megachile rotundata
25-May	Dimethoate	1	50	3	0.0193	0	2.590673575	Megachile rotundata
02-Jun	Dimethoate	1	50	5	0.0189	0	2.645502646	Megachile rotundata
29-May	Dimethoate	1	50	4	0.0187	0	2.673796791	Megachile rotundata
25-May	Dimethoate	1	50	3	0.0185	0	2.702702703	Megachile rotundata
25-May	Dimethoate	1	50	2	0.0181	0	2.762430939	Megachile rotundata
29-May	Dimethoate	1	50	4	0.018	0	2.777777778	Megachile rotundata
23-May	Dimethoate	1	50	1	0.0179	0	2.793296089	Megachile rotundata
25-May	Dimethoate	1	50	2	0.0176	0	2.840909091	Megachile rotundata
29-May	Dimethoate	1	50	4	0.0176	0	2.840909091	Megachile rotundata
02-Jun	Dimethoate	1	50	5	0.0176	0	2.840909091	Megachile rotundata
25-May	Dimethoate	1	50	3	0.0174	0	2.873563218	Megachile rotundata
29-May	Dimethoate	1	50	4	0.0173	0	2.89017341	Megachile rotundata
25-May	Dimethoate	1	50	2	0.0172	0	2.906976744	Megachile rotundata
23-May	Dimethoate	1	50	1	0.017	0	2.941176471	Megachile rotundata
25-May	Dimethoate	1	50	3	0.017	0	2.941176471	Megachile rotundata
25-May	Dimethoate	1	50	3	0.017	0	2.941176471	Megachile rotundata
23-May	Dimethoate	1	50	1	0.0167	1	2.994011976	Megachile rotundata
02-Jun	Dimethoate	1	50	5	0.0167	0	2.994011976	Megachile rotundata
23-May	Dimethoate	1	50	1	0.0164	0	3.048780488	Megachile rotundata
02-Jun	Dimethoate	1	50	5	0.0164	0	3.048780488	Megachile rotundata
25-May	Dimethoate	1	50	2	0.0161	0	3.105590062	Megachile rotundata
02-Jun	Dimethoate	1	50	5	0.0161	0	3.105590062	Megachile rotundata
25-May	Dimethoate	1	50	2	0.0159	0	3.144654088	Megachile rotundata
25-May	Dimethoate	1	50	2	0.0158	0	3.164556962	Megachile rotundata
25-May	Dimethoate	1	50	3	0.0158	0	3.164556962	Megachile rotundata
23-May	Dimethoate	1	50	1	0.0156	0	3.205128205	Megachile rotundata
02-Jun	Dimethoate	1	50	5	0.015	0	3.333333333	Megachile rotundata
02-Jun	Dimethoate	1	50	5	0.0148	0	3.378378378	Megachile rotundata
02-Jun	Dimethoate	1	50	5	0.0146	0	3.424657534	Megachile rotundata
02-Jun	Dimethoate	1	50	5	0.0144	0	3.472222222	Megachile rotundata
02-Jun	Dimethoate	1	50	5	0.0136	0	3.676470588	Megachile rotundata
29-May	Dimethoate	1	50	4	0.0135	0	3.703703704	Megachile rotundata
29-May	Dimethoate	1	50	4	0.0134	0	3.731343284	Megachile rotundata
29-May	Dimethoate	1	50	4	0.0133	1	3.759398496	Megachile rotundata
29-May	Dimethoate	1	50	4	0.0132	0	3.787878788	Megachile rotundata
25-May	Dimethoate	1	50	3	0.0123	1	4.06504065	Megachile rotundata
23-May	Dimethoate	1	50	1	0.0122	1	4.098360656	Megachile rotundata
25-May	Dimethoate	1	50	3	0.0122	1	4.098360656	Megachile rotundata
23-May	Dimethoate	1	100	1	0.0239	0	4.184100418	Megachile rotundata
23-May	Dimethoate	1	50	1	0.0118	1	4.237288136	Megachile rotundata
25-May	Dimethoate	1	50	3	0.0113	1	4.424778761	Megachile rotundata
29-May	Dimethoate	1	50	4	0.0113	1	4.424778761	Megachile rotundata
25-May	Dimethoate	1	50	2	0.0112	0	4.464285714	Megachile rotundata
02-Jun	Dimethoate	1	50	5	0.0107	0	4.672897196	Megachile rotundata
25-May	Dimethoate	1	50	2	0.0106	1	4.716981132	Megachile rotundata
25-May	Dimethoate	1	100	3	0.0212	0	4.716981132	Megachile rotundata
29-May	Dimethoate	1	50	4	0.0103	1	4.854368932	Megachile rotundata
02-Jun	Dimethoate	1	50	5	0.0103	1	4.854368932	Megachile rotundata
29-May	Dimethoate	1	50	4	0.01	1	5	Megachile rotundata
23-May	Dimethoate	1	100	1	0.0191	0	5.235602094	Megachile rotundata
23-May	Dimethoate	1	100	1	0.018	0	5.555555556	Megachile rotundata
25-May	Dimethoate	1	100	3	0.0175	0	5.714285714	Megachile rotundata
29-May	Dimethoate	1	50	4	0.0086	1	5.813953488	Megachile rotundata
25-May	Dimethoate	1	100	2	0.0171	0	5.847953216	Megachile rotundata
25-May	Dimethoate	1	100	3	0.0171	0	5.847953216	Megachile rotundata
25-May	Dimethoate	1	50	2	0.0083	1	6.024096386	Megachile rotundata
23-May	Dimethoate	1	100	1	0.0156	1	6.41025641	Megachile rotundata
25-May	Dimethoate	1	125	2	0.0195	0	6.41025641	Megachile rotundata
25-May	Dimethoate	1	100	2	0.0154	1	6.493506494	Megachile rotundata
29-May	Dimethoate	1	100	4	0.0147	1	6.802721088	Megachile rotundata
25-May	Dimethoate	1	125	2	0.0182	1	6.868131868	Megachile rotundata
29-May	Dimethoate	1	100	4	0.0145	1	6.896551724	Megachile rotundata
23-May	Dimethoate	1	100	1	0.0144	1	6.944444444	Megachile rotundata
02-Jun	Dimethoate	1	125	5	0.0178	0	7.02247191	Megachile rotundata
25-May	Dimethoate	1	100	2	0.0142	1	7.042253521	Megachile rotundata
29-May	Dimethoate	1	100	4	0.0142	1	7.042253521	Megachile rotundata
25-May	Dimethoate	1	125	2	0.0177	1	7.062146893	Megachile rotundata
02-Jun	Dimethoate	1	100	5	0.0141	1	7.092198582	Megachile rotundata
25-May	Dimethoate	1	100	2	0.014	0	7.142857143	Megachile rotundata
02-Jun	Dimethoate	1	50	5	0.0069	1	7.246376812	Megachile rotundata
02-Jun	Dimethoate	1	100	5	0.0136	1	7.352941176	Megachile rotundata
25-May	Dimethoate	1	125	3	0.0169	1	7.396449704	Megachile rotundata
25-May	Dimethoate	1	100	2	0.0135	1	7.407407407	Megachile rotundata
29-May	Dimethoate	1	100	4	0.0134	1	7.462686567	Megachile rotundata
25-May	Dimethoate	1	125	2	0.0166	1	7.530120482	Megachile rotundata
23-May	Dimethoate	1	100	1	0.0132	1	7.575757576	Megachile rotundata
02-Jun	Dimethoate	1	100	5	0.0132	1	7.575757576	Megachile rotundata
23-May	Dimethoate	1	100	1	0.0131	1	7.633587786	Megachile rotundata
25-May	Dimethoate	1	100	3	0.0131	1	7.633587786	Megachile rotundata
25-May	Dimethoate	1	100	3	0.0131	1	7.633587786	Megachile rotundata
25-May	Dimethoate	1	100	3	0.013	1	7.692307692	Megachile rotundata
25-May	Dimethoate	1	100	2	0.0129	1	7.751937984	Megachile rotundata
23-May	Dimethoate	1	150	1	0.0193	1	7.772020725	Megachile rotundata
23-May	Dimethoate	1	100	1	0.0128	1	7.8125	Megachile rotundata
25-May	Dimethoate	1	100	2	0.0128	1	7.8125	Megachile rotundata
29-May	Dimethoate	1	100	4	0.0128	1	7.8125	Megachile rotundata
25-May	Dimethoate	1	125	3	0.016	1	7.8125	Megachile rotundata
25-May	Dimethoate	1	100	3	0.0127	1	7.874015748	Megachile rotundata
02-Jun	Dimethoate	1	100	5	0.0127	1	7.874015748	Megachile rotundata
25-May	Dimethoate	1	125	3	0.0158	1	7.911392405	Megachile rotundata
25-May	Dimethoate	1	100	2	0.0126	1	7.936507937	Megachile rotundata
02-Jun	Dimethoate	1	100	5	0.0126	1	7.936507937	Megachile rotundata
25-May	Dimethoate	1	125	3	0.0157	1	7.961783439	Megachile rotundata
25-May	Dimethoate	1	100	3	0.0125	1	8	Megachile rotundata
25-May	Dimethoate	1	100	3	0.0124	1	8.064516129	Megachile rotundata
29-May	Dimethoate	1	100	4	0.0124	1	8.064516129	Megachile rotundata
02-Jun	Dimethoate	1	100	5	0.0124	1	8.064516129	Megachile rotundata
25-May	Dimethoate	1	125	3	0.0155	1	8.064516129	Megachile rotundata
23-May	Dimethoate	1	100	1	0.0123	1	8.130081301	Megachile rotundata
25-May	Dimethoate	1	100	2	0.0122	1	8.196721311	Megachile rotundata
25-May	Dimethoate	1	125	2	0.0152	1	8.223684211	Megachile rotundata
25-May	Dimethoate	1	100	3	0.0121	1	8.26446281	Megachile rotundata
29-May	Dimethoate	1	100	4	0.0121	1	8.26446281	Megachile rotundata
29-May	Dimethoate	1	125	4	0.0151	1	8.278145695	Megachile rotundata
23-May	Dimethoate	1	100	1	0.012	1	8.333333333	Megachile rotundata
25-May	Dimethoate	1	125	3	0.0149	1	8.389261745	Megachile rotundata
02-Jun	Dimethoate	1	100	5	0.0119	1	8.403361345	Megachile rotundata
25-May	Dimethoate	1	100	2	0.0118	1	8.474576271	Megachile rotundata
29-May	Dimethoate	1	100	4	0.0118	1	8.474576271	Megachile rotundata
25-May	Dimethoate	1	100	3	0.0117	1	8.547008547	Megachile rotundata
25-May	Dimethoate	1	125	2	0.0146	1	8.561643836	Megachile rotundata
29-May	Dimethoate	1	125	4	0.0145	1	8.620689655	Megachile rotundata
25-May	Dimethoate	1	100	2	0.0115	1	8.695652174	Megachile rotundata
29-May	Dimethoate	1	100	4	0.0115	1	8.695652174	Megachile rotundata
02-Jun	Dimethoate	1	100	5	0.0115	1	8.695652174	Megachile rotundata
25-May	Dimethoate	1	125	3	0.0142	1	8.802816901	Megachile rotundata
25-May	Dimethoate	1	100	2	0.0113	1	8.849557522	Megachile rotundata
02-Jun	Dimethoate	1	100	5	0.0112	1	8.928571429	Megachile rotundata
25-May	Dimethoate	1	125	2	0.014	1	8.928571429	Megachile rotundata
25-May	Dimethoate	1	125	2	0.014	1	8.928571429	Megachile rotundata
02-Jun	Dimethoate	1	125	5	0.014	1	8.928571429	Megachile rotundata
23-May	Dimethoate	1	100	1	0.0111	1	9.009009009	Megachile rotundata
29-May	Dimethoate	1	125	4	0.0138	1	9.057971014	Megachile rotundata
25-May	Dimethoate	1	100	3	0.011	1	9.090909091	Megachile rotundata
29-May	Dimethoate	1	125	4	0.0137	1	9.124087591	Megachile rotundata
29-May	Dimethoate	1	100	4	0.0109	1	9.174311927	Megachile rotundata
02-Jun	Dimethoate	1	150	5	0.0163	1	9.202453988	Megachile rotundata
25-May	Dimethoate	1	125	2	0.0134	1	9.328358209	Megachile rotundata
25-May	Dimethoate	1	125	3	0.0134	1	9.328358209	Megachile rotundata
29-May	Dimethoate	1	125	4	0.0134	1	9.328358209	Megachile rotundata
29-May	Dimethoate	1	125	4	0.0134	1	9.328358209	Megachile rotundata
02-Jun	Dimethoate	1	125	5	0.0134	1	9.328358209	Megachile rotundata
25-May	Dimethoate	1	150	3	0.016	1	9.375	Megachile rotundata
23-May	Dimethoate	1	100	1	0.0106	1	9.433962264	Megachile rotundata
25-May	Dimethoate	1	150	2	0.0159	1	9.433962264	Megachile rotundata
29-May	Dimethoate	1	100	4	0.0105	1	9.523809524	Megachile rotundata
25-May	Dimethoate	1	125	2	0.0131	1	9.541984733	Megachile rotundata
25-May	Dimethoate	1	125	2	0.0131	1	9.541984733	Megachile rotundata
29-May	Dimethoate	1	125	4	0.0131	1	9.541984733	Megachile rotundata
25-May	Dimethoate	1	125	3	0.013	1	9.615384615	Megachile rotundata
02-Jun	Dimethoate	1	125	5	0.013	1	9.615384615	Megachile rotundata
29-May	Dimethoate	1	100	4	0.0103	1	9.708737864	Megachile rotundata
25-May	Dimethoate	1	150	3	0.0154	1	9.74025974	Megachile rotundata
25-May	Dimethoate	1	100	2	0.0102	1	9.803921569	Megachile rotundata
25-May	Dimethoate	1	100	2	0.0101	1	9.900990099	Megachile rotundata
25-May	Dimethoate	1	125	3	0.0126	1	9.920634921	Megachile rotundata
02-Jun	Dimethoate	1	125	5	0.0126	1	9.920634921	Megachile rotundata
25-May	Dimethoate	1	100	3	0.01	1	10	Megachile rotundata
25-May	Dimethoate	1	125	2	0.0125	1	10	Megachile rotundata
25-May	Dimethoate	1	125	2	0.0124	1	10.08064516	Megachile rotundata
25-May	Dimethoate	1	100	3	0.0099	1	10.1010101	Megachile rotundata
25-May	Dimethoate	1	150	3	0.0148	1	10.13513514	Megachile rotundata
29-May	Dimethoate	1	125	4	0.0122	1	10.24590164	Megachile rotundata
25-May	Dimethoate	1	125	3	0.012	1	10.41666667	Megachile rotundata
29-May	Dimethoate	1	150	4	0.0143	1	10.48951049	Megachile rotundata
25-May	Dimethoate	1	150	3	0.0141	1	10.63829787	Megachile rotundata
25-May	Dimethoate	1	150	3	0.0141	1	10.63829787	Megachile rotundata
23-May	Dimethoate	1	150	1	0.014	1	10.71428571	Megachile rotundata
02-Jun	Dimethoate	1	150	5	0.0139	1	10.79136691	Megachile rotundata
25-May	Dimethoate	1	125	3	0.0115	1	10.86956522	Megachile rotundata
25-May	Dimethoate	1	150	2	0.0138	1	10.86956522	Megachile rotundata
02-Jun	Dimethoate	1	150	5	0.0138	1	10.86956522	Megachile rotundata
25-May	Dimethoate	1	150	3	0.0136	1	11.02941176	Megachile rotundata
02-Jun	Dimethoate	1	150	5	0.0136	1	11.02941176	Megachile rotundata
29-May	Dimethoate	1	125	4	0.0113	1	11.0619469	Megachile rotundata
23-May	Dimethoate	1	150	1	0.0135	1	11.11111111	Megachile rotundata
29-May	Dimethoate	1	150	4	0.0135	1	11.11111111	Megachile rotundata
02-Jun	Dimethoate	1	150	5	0.0135	1	11.11111111	Megachile rotundata
29-May	Dimethoate	1	125	4	0.0112	1	11.16071429	Megachile rotundata
29-May	Dimethoate	1	150	4	0.0134	1	11.19402985	Megachile rotundata
29-May	Dimethoate	1	150	4	0.0134	1	11.19402985	Megachile rotundata
25-May	Dimethoate	1	150	2	0.0133	1	11.27819549	Megachile rotundata
25-May	Dimethoate	1	150	3	0.0132	1	11.36363636	Megachile rotundata
02-Jun	Dimethoate	1	150	5	0.0132	1	11.36363636	Megachile rotundata
02-Jun	Dimethoate	1	150	5	0.0132	1	11.36363636	Megachile rotundata
23-May	Dimethoate	1	150	1	0.013	1	11.53846154	Megachile rotundata
23-May	Dimethoate	1	150	1	0.013	1	11.53846154	Megachile rotundata
02-Jun	Dimethoate	1	125	5	0.0108	1	11.57407407	Megachile rotundata
25-May	Dimethoate	1	150	2	0.0128	1	11.71875	Megachile rotundata
25-May	Dimethoate	1	150	2	0.0128	1	11.71875	Megachile rotundata
29-May	Dimethoate	1	125	4	0.0106	1	11.79245283	Megachile rotundata
23-May	Dimethoate	1	150	1	0.0127	1	11.81102362	Megachile rotundata
23-May	Dimethoate	1	150	1	0.0127	1	11.81102362	Megachile rotundata
25-May	Dimethoate	1	125	3	0.0105	1	11.9047619	Megachile rotundata
02-Jun	Dimethoate	1	125	5	0.0105	1	11.9047619	Megachile rotundata
23-May	Dimethoate	1	150	1	0.0126	1	11.9047619	Megachile rotundata
25-May	Dimethoate	1	150	3	0.0126	1	11.9047619	Megachile rotundata
02-Jun	Dimethoate	1	150	5	0.0126	1	11.9047619	Megachile rotundata
25-May	Dimethoate	1	150	2	0.0125	1	12	Megachile rotundata
25-May	Dimethoate	1	150	2	0.0123	1	12.19512195	Megachile rotundata
02-Jun	Dimethoate	1	125	5	0.0102	1	12.25490196	Megachile rotundata
25-May	Dimethoate	1	150	3	0.0122	1	12.29508197	Megachile rotundata
29-May	Dimethoate	1	150	4	0.0122	1	12.29508197	Megachile rotundata
29-May	Dimethoate	1	150	4	0.0122	1	12.29508197	Megachile rotundata
29-May	Dimethoate	1	150	4	0.0122	1	12.29508197	Megachile rotundata
23-May	Dimethoate	1	150	1	0.0121	1	12.39669421	Megachile rotundata
25-May	Dimethoate	1	150	3	0.0121	1	12.39669421	Megachile rotundata
29-May	Dimethoate	1	150	4	0.012	1	12.5	Megachile rotundata
25-May	Dimethoate	1	125	2	0.0098	1	12.75510204	Megachile rotundata
23-May	Dimethoate	1	150	1	0.0116	1	12.93103448	Megachile rotundata
23-May	Dimethoate	1	150	1	0.0113	1	13.27433628	Megachile rotundata
02-Jun	Dimethoate	1	150	5	0.0111	1	13.51351351	Megachile rotundata
25-May	Dimethoate	1	150	2	0.011	1	13.63636364	Megachile rotundata
25-May	Dimethoate	1	150	2	0.0109	1	13.76146789	Megachile rotundata
25-May	Dimethoate	1	150	2	0.0108	1	13.88888889	Megachile rotundata
29-May	Dimethoate	1	150	4	0.0108	1	13.88888889	Megachile rotundata
25-May	Dimethoate	1	150	2	0.0104	1	14.42307692	Megachile rotundata
23-May	Dimethoate	1	150	1	0.0103	1	14.5631068	Megachile rotundata
29-May	Dimethoate	1	150	4	0.0103	1	14.5631068	Megachile rotundata
23-May	Dimethoate	1	150	1	0.0082	1	18.29268293	Megachile rotundata
12-Mar-18	Imidacloprid	1	0	6	0.0103	0	0	Megachile rotundata
09-Mar-18	Imidacloprid	1	0	4	0.0104	0	0	Megachile rotundata
12-Mar-18	Imidacloprid	1	0	6	0.0117	0	0	Megachile rotundata
09-Mar-18	Imidacloprid	1	0	4	0.012	0	0	Megachile rotundata
19-May-17	Imidacloprid	1	0	1	0.0123	1	0	Megachile rotundata
12-Mar-18	Imidacloprid	1	0	7	0.0124	0	0	Megachile rotundata
12-Mar-18	Imidacloprid	1	0	6	0.0127	1	0	Megachile rotundata
12-Mar-18	Imidacloprid	1	0	7	0.0127	1	0	Megachile rotundata
19-May-17	Imidacloprid	1	0	1	0.0129	0	0	Megachile rotundata
09-Mar-18	Imidacloprid	1	0	4	0.0131	0	0	Megachile rotundata
12-Mar-18	Imidacloprid	1	0	7	0.0133	1	0	Megachile rotundata
09-Mar-18	Imidacloprid	1	0	4	0.0134	0	0	Megachile rotundata
10-Mar-18	Imidacloprid	1	0	5	0.0135	0	0	Megachile rotundata
12-Mar-18	Imidacloprid	1	0	7	0.0135	0	0	Megachile rotundata
12-Mar-18	Imidacloprid	1	0	7	0.0135	0	0	Megachile rotundata
12-Mar-18	Imidacloprid	1	0	7	0.0135	0	0	Megachile rotundata
19-May-17	Imidacloprid	1	0	1	0.0143	0	0	Megachile rotundata
10-Mar-18	Imidacloprid	1	0	5	0.0143	0	0	Megachile rotundata
12-Mar-18	Imidacloprid	1	0	6	0.0144	0	0	Megachile rotundata
19-May-17	Imidacloprid	1	0	1	0.0145	1	0	Megachile rotundata
12-Mar-18	Imidacloprid	1	0	6	0.0146	0	0	Megachile rotundata
10-Mar-18	Imidacloprid	1	0	5	0.0147	0	0	Megachile rotundata
10-Mar-18	Imidacloprid	1	0	5	0.0148	0	0	Megachile rotundata
19-May-17	Imidacloprid	1	0	1	0.0149	1	0	Megachile rotundata
12-Mar-18	Imidacloprid	1	0	6	0.0149	0	0	Megachile rotundata
09-Mar-18	Imidacloprid	1	0	4	0.015	0	0	Megachile rotundata
19-May-17	Imidacloprid	1	0	1	0.0151	0	0	Megachile rotundata
12-Mar-18	Imidacloprid	1	0	6	0.0151	0	0	Megachile rotundata
12-Mar-18	Imidacloprid	1	0	6	0.0154	0	0	Megachile rotundata
12-Mar-18	Imidacloprid	1	0	7	0.0156	0	0	Megachile rotundata
10-Mar-18	Imidacloprid	1	0	5	0.0157	0	0	Megachile rotundata
09-Mar-18	Imidacloprid	1	0	4	0.0158	0	0	Megachile rotundata
10-Mar-18	Imidacloprid	1	0	5	0.0161	0	0	Megachile rotundata
19-May-17	Imidacloprid	1	0	1	0.0163	0	0	Megachile rotundata
09-Mar-18	Imidacloprid	1	0	4	0.0163	0	0	Megachile rotundata
10-Mar-18	Imidacloprid	1	0	5	0.0163	0	0	Megachile rotundata
12-Mar-18	Imidacloprid	1	0	7	0.0164	0	0	Megachile rotundata
12-Mar-18	Imidacloprid	1	0	6	0.0168	0	0	Megachile rotundata
12-Mar-18	Imidacloprid	1	0	7	0.017	0	0	Megachile rotundata
10-Mar-18	Imidacloprid	1	0	5	0.0173	0	0	Megachile rotundata
09-Mar-18	Imidacloprid	1	0	4	0.0174	0	0	Megachile rotundata
10-Mar-18	Imidacloprid	1	0	5	0.0174	0	0	Megachile rotundata
09-Mar-18	Imidacloprid	1	0	4	0.0175	0	0	Megachile rotundata
09-Mar-18	Imidacloprid	1	0	4	0.0179	0	0	Megachile rotundata
12-Mar-18	Imidacloprid	1	0	7	0.0179	0	0	Megachile rotundata
19-May-17	Imidacloprid	1	0	1	0.018	0	0	Megachile rotundata
10-Mar-18	Imidacloprid	1	0	5	0.018	0	0	Megachile rotundata
19-May-17	Imidacloprid	1	0	1	0.0182	0	0	Megachile rotundata
12-Mar-18	Imidacloprid	1	0	6	0.0184	0	0	Megachile rotundata
19-May-17	Imidacloprid	1	0	1	0.0185	0	0	Megachile rotundata
19-May-17	Imidacloprid	1	0.5	1	0.0179	0	0.027932961	Megachile rotundata
09-Mar-18	Imidacloprid	1	0.5	4	0.0174	0	0.028735632	Megachile rotundata
19-May-17	Imidacloprid	1	0.5	1	0.0168	0	0.029761905	Megachile rotundata
09-Mar-18	Imidacloprid	1	0.5	4	0.0162	0	0.030864198	Megachile rotundata
09-Mar-18	Imidacloprid	1	0.5	4	0.0159	0	0.031446541	Megachile rotundata
09-Mar-18	Imidacloprid	1	0.5	4	0.0156	0	0.032051282	Megachile rotundata
12-Mar-18	Imidacloprid	1	0.5	6	0.0156	0	0.032051282	Megachile rotundata
10-Mar-18	Imidacloprid	1	0.5	5	0.0152	0	0.032894737	Megachile rotundata
19-May-17	Imidacloprid	1	0.5	1	0.0151	0	0.033112583	Megachile rotundata
19-May-17	Imidacloprid	1	0.5	1	0.0151	0	0.033112583	Megachile rotundata
19-May-17	Imidacloprid	1	0.5	1	0.0148	0	0.033783784	Megachile rotundata
19-May-17	Imidacloprid	1	0.5	1	0.0148	0	0.033783784	Megachile rotundata
12-Mar-18	Imidacloprid	1	0.5	7	0.0148	0	0.033783784	Megachile rotundata
19-May-17	Imidacloprid	1	0.5	1	0.0143	0	0.034965035	Megachile rotundata
10-Mar-18	Imidacloprid	1	0.5	5	0.0142	0	0.035211268	Megachile rotundata
10-Mar-18	Imidacloprid	1	0.5	5	0.0142	0	0.035211268	Megachile rotundata
12-Mar-18	Imidacloprid	1	0.5	6	0.0142	0	0.035211268	Megachile rotundata
10-Mar-18	Imidacloprid	1	0.5	5	0.0137	1	0.03649635	Megachile rotundata
09-Mar-18	Imidacloprid	1	0.5	4	0.0136	0	0.036764706	Megachile rotundata
10-Mar-18	Imidacloprid	1	0.5	5	0.0136	0	0.036764706	Megachile rotundata
10-Mar-18	Imidacloprid	1	0.5	5	0.0136	1	0.036764706	Megachile rotundata
09-Mar-18	Imidacloprid	1	0.5	4	0.0134	0	0.037313433	Megachile rotundata
10-Mar-18	Imidacloprid	1	0.5	5	0.0133	0	0.037593985	Megachile rotundata
19-May-17	Imidacloprid	1	0.5	1	0.0132	0	0.037878788	Megachile rotundata
12-Mar-18	Imidacloprid	1	0.5	6	0.0131	0	0.038167939	Megachile rotundata
12-Mar-18	Imidacloprid	1	0.5	7	0.013	0	0.038461538	Megachile rotundata
12-Mar-18	Imidacloprid	1	0.5	6	0.0128	1	0.0390625	Megachile rotundata
19-May-17	Imidacloprid	1	0.5	1	0.0127	0	0.039370079	Megachile rotundata
12-Mar-18	Imidacloprid	1	0.5	7	0.0127	1	0.039370079	Megachile rotundata
12-Mar-18	Imidacloprid	1	0.5	7	0.0123	0	0.040650407	Megachile rotundata
10-Mar-18	Imidacloprid	1	0.5	5	0.0122	0	0.040983607	Megachile rotundata
12-Mar-18	Imidacloprid	1	0.5	7	0.0122	1	0.040983607	Megachile rotundata
19-May-17	Imidacloprid	1	0.5	1	0.0121	0	0.041322314	Megachile rotundata
09-Mar-18	Imidacloprid	1	0.5	4	0.012	0	0.041666667	Megachile rotundata
12-Mar-18	Imidacloprid	1	0.5	6	0.012	0	0.041666667	Megachile rotundata
12-Mar-18	Imidacloprid	1	0.5	7	0.0119	1	0.042016807	Megachile rotundata
12-Mar-18	Imidacloprid	1	0.5	6	0.0118	0	0.042372881	Megachile rotundata
12-Mar-18	Imidacloprid	1	0.5	7	0.0117	0	0.042735043	Megachile rotundata
12-Mar-18	Imidacloprid	1	0.5	7	0.0113	1	0.044247788	Megachile rotundata
12-Mar-18	Imidacloprid	1	0.5	7	0.0104	1	0.048076923	Megachile rotundata
12-Mar-18	Imidacloprid	1	0.5	6	0.0101	0	0.04950495	Megachile rotundata
12-Mar-18	Imidacloprid	1	0.5	6	0.0101	0	0.04950495	Megachile rotundata
09-Mar-18	Imidacloprid	1	0.5	4	0.01	0	0.05	Megachile rotundata
12-Mar-18	Imidacloprid	1	0.5	6	0.0099	0	0.050505051	Megachile rotundata
10-Mar-18	Imidacloprid	1	0.5	5	0.0098	1	0.051020408	Megachile rotundata
09-Mar-18	Imidacloprid	1	0.5	4	0.0095	0	0.052631579	Megachile rotundata
10-Mar-18	Imidacloprid	1	0.5	5	0.0094	1	0.053191489	Megachile rotundata
12-Mar-18	Imidacloprid	1	0.5	6	0.0094	1	0.053191489	Megachile rotundata
09-Mar-18	Imidacloprid	1	0.5	4	0.0092	1	0.054347826	Megachile rotundata
12-Mar-18	Imidacloprid	1	0.5	7	0.009	1	0.055555556	Megachile rotundata
10-Mar-18	Imidacloprid	1	10	5	0.0167	0	0.598802395	Megachile rotundata
12-Mar-18	Imidacloprid	1	10	7	0.0162	0	0.617283951	Megachile rotundata
12-Mar-18	Imidacloprid	1	10	7	0.0156	0	0.641025641	Megachile rotundata
09-Mar-18	Imidacloprid	1	10	4	0.0153	0	0.653594771	Megachile rotundata
10-Mar-18	Imidacloprid	1	10	5	0.0153	1	0.653594771	Megachile rotundata
12-Mar-18	Imidacloprid	1	10	7	0.0153	0	0.653594771	Megachile rotundata
19-May-17	Imidacloprid	1	10	1	0.015	0	0.666666667	Megachile rotundata
19-May-17	Imidacloprid	1	10	1	0.0149	0	0.67114094	Megachile rotundata
09-Mar-18	Imidacloprid	1	10	4	0.0147	0	0.680272109	Megachile rotundata
10-Mar-18	Imidacloprid	1	10	5	0.0147	0	0.680272109	Megachile rotundata
09-Mar-18	Imidacloprid	1	10	4	0.0142	1	0.704225352	Megachile rotundata
09-Mar-18	Imidacloprid	1	10	4	0.0139	1	0.71942446	Megachile rotundata
09-Mar-18	Imidacloprid	1	10	4	0.0138	1	0.724637681	Megachile rotundata
12-Mar-18	Imidacloprid	1	10	7	0.0138	0	0.724637681	Megachile rotundata
10-Mar-18	Imidacloprid	1	10	5	0.0137	0	0.729927007	Megachile rotundata
12-Mar-18	Imidacloprid	1	10	7	0.0137	0	0.729927007	Megachile rotundata
10-Mar-18	Imidacloprid	1	10	5	0.0134	0	0.746268657	Megachile rotundata
19-May-17	Imidacloprid	1	10	1	0.0128	1	0.78125	Megachile rotundata
19-May-17	Imidacloprid	1	10	1	0.0127	1	0.787401575	Megachile rotundata
10-Mar-18	Imidacloprid	1	10	5	0.0126	0	0.793650794	Megachile rotundata
10-Mar-18	Imidacloprid	1	10	5	0.0126	1	0.793650794	Megachile rotundata
12-Mar-18	Imidacloprid	1	10	7	0.0124	1	0.806451613	Megachile rotundata
19-May-17	Imidacloprid	1	10	1	0.0123	0	0.81300813	Megachile rotundata
12-Mar-18	Imidacloprid	1	10	7	0.0122	0	0.819672131	Megachile rotundata
12-Mar-18	Imidacloprid	1	10	7	0.0122	1	0.819672131	Megachile rotundata
09-Mar-18	Imidacloprid	1	10	4	0.012	1	0.833333333	Megachile rotundata
19-May-17	Imidacloprid	1	10	1	0.0118	1	0.847457627	Megachile rotundata
09-Mar-18	Imidacloprid	1	10	4	0.0118	1	0.847457627	Megachile rotundata
12-Mar-18	Imidacloprid	1	10	7	0.0118	1	0.847457627	Megachile rotundata
10-Mar-18	Imidacloprid	1	10	5	0.0114	1	0.877192982	Megachile rotundata
12-Mar-18	Imidacloprid	1	10	7	0.0114	1	0.877192982	Megachile rotundata
19-May-17	Imidacloprid	1	10	1	0.0111	0	0.900900901	Megachile rotundata
09-Mar-18	Imidacloprid	1	10	4	0.0109	1	0.917431193	Megachile rotundata
10-Mar-18	Imidacloprid	1	10	5	0.0108	1	0.925925926	Megachile rotundata
09-Mar-18	Imidacloprid	1	10	4	0.0099	1	1.01010101	Megachile rotundata
19-May-17	Imidacloprid	1	10	1	0.0095	0	1.052631579	Megachile rotundata
19-May-17	Imidacloprid	1	10	1	0.0091	0	1.098901099	Megachile rotundata
10-Mar-18	Imidacloprid	1	10	5	0.009	1	1.111111111	Megachile rotundata
10-Mar-18	Imidacloprid	1	20	5	0.0169	0	1.183431953	Megachile rotundata
12-Mar-18	Imidacloprid	1	20	6	0.0166	0	1.204819277	Megachile rotundata
19-May-17	Imidacloprid	1	20	1	0.0159	0	1.257861635	Megachile rotundata
19-May-17	Imidacloprid	1	10	1	0.0079	0	1.265822785	Megachile rotundata
10-Mar-18	Imidacloprid	1	20	5	0.015	0	1.333333333	Megachile rotundata
10-Mar-18	Imidacloprid	1	20	5	0.0149	1	1.342281879	Megachile rotundata
09-Mar-18	Imidacloprid	1	20	4	0.0148	0	1.351351351	Megachile rotundata
19-May-17	Imidacloprid	1	20	1	0.0146	0	1.369863014	Megachile rotundata
19-May-17	Imidacloprid	1	20	1	0.0145	0	1.379310345	Megachile rotundata
12-Mar-18	Imidacloprid	1	20	6	0.0142	0	1.408450704	Megachile rotundata
10-Mar-18	Imidacloprid	1	20	5	0.0139	1	1.438848921	Megachile rotundata
12-Mar-18	Imidacloprid	1	20	6	0.0139	1	1.438848921	Megachile rotundata
09-Mar-18	Imidacloprid	1	20	4	0.0092	1	1.438848921	Megachile rotundata
12-Mar-18	Imidacloprid	1	20	7	0.0138	1	1.449275362	Megachile rotundata
19-May-17	Imidacloprid	1	20	1	0.0136	1	1.470588235	Megachile rotundata
09-Mar-18	Imidacloprid	1	20	4	0.0136	0	1.470588235	Megachile rotundata
09-Mar-18	Imidacloprid	1	10	4	0.0067	1	1.492537313	Megachile rotundata
12-Mar-18	Imidacloprid	1	20	7	0.0133	1	1.503759398	Megachile rotundata
10-Mar-18	Imidacloprid	1	20	5	0.0131	1	1.526717557	Megachile rotundata
12-Mar-18	Imidacloprid	1	20	7	0.0131	1	1.526717557	Megachile rotundata
19-May-17	Imidacloprid	1	20	1	0.013	1	1.538461538	Megachile rotundata
12-Mar-18	Imidacloprid	1	20	7	0.013	1	1.538461538	Megachile rotundata
09-Mar-18	Imidacloprid	1	20	4	0.013	1	1.538461538	Megachile rotundata
09-Mar-18	Imidacloprid	1	20	4	0.013	1	1.538461538	Megachile rotundata
19-May-17	Imidacloprid	1	20	1	0.0129	0	1.550387597	Megachile rotundata
12-Mar-18	Imidacloprid	1	20	7	0.0129	0	1.550387597	Megachile rotundata
10-Mar-18	Imidacloprid	1	20	5	0.0128	1	1.5625	Megachile rotundata
12-Mar-18	Imidacloprid	1	20	6	0.0128	1	1.5625	Megachile rotundata
09-Mar-18	Imidacloprid	1	20	4	0.0127	1	1.57480315	Megachile rotundata
19-May-17	Imidacloprid	1	20	1	0.0126	0	1.587301587	Megachile rotundata
12-Mar-18	Imidacloprid	1	20	6	0.0125	0	1.6	Megachile rotundata
10-Mar-18	Imidacloprid	1	20	5	0.0124	1	1.612903226	Megachile rotundata
09-Mar-18	Imidacloprid	1	20	4	0.0122	1	1.612903226	Megachile rotundata
19-May-17	Imidacloprid	1	20	1	0.0121	1	1.652892562	Megachile rotundata
12-Mar-18	Imidacloprid	1	20	6	0.0118	1	1.694915254	Megachile rotundata
12-Mar-18	Imidacloprid	1	20	6	0.0118	1	1.694915254	Megachile rotundata
12-Mar-18	Imidacloprid	1	20	7	0.0115	1	1.739130435	Megachile rotundata
09-Mar-18	Imidacloprid	1	20	4	0.0115	1	1.739130435	Megachile rotundata
09-Mar-18	Imidacloprid	1	20	4	0.0113	1	1.739130435	Megachile rotundata
12-Mar-18	Imidacloprid	1	20	7	0.0112	1	1.785714286	Megachile rotundata
12-Mar-18	Imidacloprid	1	20	6	0.0111	1	1.801801802	Megachile rotundata
19-May-17	Imidacloprid	1	30	1	0.0165	0	1.818181818	Megachile rotundata
09-Mar-18	Imidacloprid	1	20	4	0.0109	0	1.834862385	Megachile rotundata
12-Mar-18	Imidacloprid	1	30	7	0.0163	1	1.840490798	Megachile rotundata
10-Mar-18	Imidacloprid	1	20	5	0.0108	1	1.851851852	Megachile rotundata
12-Mar-18	Imidacloprid	1	30	7	0.0161	0	1.863354037	Megachile rotundata
12-Mar-18	Imidacloprid	1	20	7	0.0107	1	1.869158879	Megachile rotundata
12-Mar-18	Imidacloprid	1	30	6	0.0156	0	1.923076923	Megachile rotundata
12-Mar-18	Imidacloprid	1	30	7	0.0155	1	1.935483871	Megachile rotundata
10-Mar-18	Imidacloprid	1	20	5	0.0103	1	1.941747573	Megachile rotundata
12-Mar-18	Imidacloprid	1	20	6	0.0103	1	1.941747573	Megachile rotundata
12-Mar-18	Imidacloprid	1	20	6	0.0103	1	1.941747573	Megachile rotundata
10-Mar-18	Imidacloprid	1	30	5	0.0153	1	1.960784314	Megachile rotundata
12-Mar-18	Imidacloprid	1	30	7	0.0152	1	1.973684211	Megachile rotundata
19-May-17	Imidacloprid	1	20	1	0.01	1	2	Megachile rotundata
09-Mar-18	Imidacloprid	1	30	4	0.0148	1	2.027027027	Megachile rotundata
12-Mar-18	Imidacloprid	1	30	7	0.0148	1	2.027027027	Megachile rotundata
10-Mar-18	Imidacloprid	1	30	5	0.0147	1	2.040816327	Megachile rotundata
09-Mar-18	Imidacloprid	1	30	4	0.0145	0	2.068965517	Megachile rotundata
10-Mar-18	Imidacloprid	1	30	5	0.0145	1	2.068965517	Megachile rotundata
10-Mar-18	Imidacloprid	1	20	5	0.0096	1	2.083333333	Megachile rotundata
12-Mar-18	Imidacloprid	1	30	6	0.0144	1	2.083333333	Megachile rotundata
09-Mar-18	Imidacloprid	1	30	4	0.0143	1	2.097902098	Megachile rotundata
09-Mar-18	Imidacloprid	1	30	4	0.014	1	2.142857143	Megachile rotundata
12-Mar-18	Imidacloprid	1	30	6	0.014	0	2.142857143	Megachile rotundata
19-May-17	Imidacloprid	1	20	1	0.0093	1	2.150537634	Megachile rotundata
09-Mar-18	Imidacloprid	1	30	4	0.0139	1	2.158273381	Megachile rotundata
12-Mar-18	Imidacloprid	1	30	6	0.0139	1	2.158273381	Megachile rotundata
12-Mar-18	Imidacloprid	1	20	7	0.0091	1	2.197802198	Megachile rotundata
12-Mar-18	Imidacloprid	1	20	7	0.0091	1	2.197802198	Megachile rotundata
12-Mar-18	Imidacloprid	1	30	6	0.0135	1	2.222222222	Megachile rotundata
12-Mar-18	Imidacloprid	1	30	7	0.0135	1	2.222222222	Megachile rotundata
12-Mar-18	Imidacloprid	1	30	6	0.0134	1	2.23880597	Megachile rotundata
09-Mar-18	Imidacloprid	1	30	4	0.0133	1	2.255639098	Megachile rotundata
10-Mar-18	Imidacloprid	1	30	5	0.0132	1	2.272727273	Megachile rotundata
12-Mar-18	Imidacloprid	1	40	6	0.0173	0	2.312138728	Megachile rotundata
09-Mar-18	Imidacloprid	1	30	4	0.0128	0	2.34375	Megachile rotundata
10-Mar-18	Imidacloprid	1	30	5	0.0128	1	2.34375	Megachile rotundata
19-May-17	Imidacloprid	1	30	1	0.0127	1	2.362204724	Megachile rotundata
12-Mar-18	Imidacloprid	1	30	7	0.0127	1	2.362204724	Megachile rotundata
09-Mar-18	Imidacloprid	1	30	4	0.0124	1	2.419354839	Megachile rotundata
19-May-17	Imidacloprid	1	30	1	0.0123	1	2.43902439	Megachile rotundata
19-May-17	Imidacloprid	1	30	1	0.0123	1	2.43902439	Megachile rotundata
19-May-17	Imidacloprid	1	30	1	0.0123	1	2.43902439	Megachile rotundata
09-Mar-18	Imidacloprid	1	30	4	0.0123	0	2.43902439	Megachile rotundata
12-Mar-18	Imidacloprid	1	30	6	0.0122	1	2.459016393	Megachile rotundata
10-Mar-18	Imidacloprid	1	30	5	0.012	1	2.5	Megachile rotundata
10-Mar-18	Imidacloprid	1	30	5	0.0119	1	2.521008403	Megachile rotundata
12-Mar-18	Imidacloprid	1	30	6	0.0119	1	2.521008403	Megachile rotundata
12-Mar-18	Imidacloprid	1	30	7	0.0118	1	2.542372881	Megachile rotundata
12-Mar-18	Imidacloprid	1	40	6	0.0157	1	2.547770701	Megachile rotundata
10-Mar-18	Imidacloprid	1	40	5	0.0155	1	2.580645161	Megachile rotundata
10-Mar-18	Imidacloprid	1	30	5	0.0116	1	2.586206897	Megachile rotundata
12-Mar-18	Imidacloprid	1	40	6	0.0153	1	2.614379085	Megachile rotundata
19-May-17	Imidacloprid	1	30	1	0.0114	1	2.631578947	Megachile rotundata
12-Mar-18	Imidacloprid	1	40	7	0.0151	0	2.649006623	Megachile rotundata
09-Mar-18	Imidacloprid	1	30	4	0.0113	1	2.654867257	Megachile rotundata
12-Mar-18	Imidacloprid	1	30	7	0.0111	1	2.702702703	Megachile rotundata
12-Mar-18	Imidacloprid	1	30	7	0.0111	1	2.702702703	Megachile rotundata
12-Mar-18	Imidacloprid	1	40	7	0.0148	0	2.702702703	Megachile rotundata
19-May-17	Imidacloprid	1	30	1	0.0109	1	2.752293578	Megachile rotundata
19-May-17	Imidacloprid	1	40	1	0.0145	0	2.75862069	Megachile rotundata
09-Mar-18	Imidacloprid	1	40	4	0.0144	1	2.777777778	Megachile rotundata
09-Mar-18	Imidacloprid	1	40	4	0.0144	1	2.777777778	Megachile rotundata
19-May-17	Imidacloprid	1	30	1	0.0105	1	2.857142857	Megachile rotundata
12-Mar-18	Imidacloprid	1	30	6	0.0105	1	2.857142857	Megachile rotundata
10-Mar-18	Imidacloprid	1	40	5	0.014	1	2.857142857	Megachile rotundata
12-Mar-18	Imidacloprid	1	40	7	0.014	1	2.857142857	Megachile rotundata
10-Mar-18	Imidacloprid	1	30	5	0.0104	1	2.884615385	Megachile rotundata
09-Mar-18	Imidacloprid	1	40	4	0.0137	1	2.919708029	Megachile rotundata
10-Mar-18	Imidacloprid	1	40	5	0.0137	1	2.919708029	Megachile rotundata
12-Mar-18	Imidacloprid	1	40	6	0.0137	1	2.919708029	Megachile rotundata
12-Mar-18	Imidacloprid	1	40	6	0.0137	1	2.919708029	Megachile rotundata
19-May-17	Imidacloprid	1	30	1	0.0102	1	2.941176471	Megachile rotundata
19-May-17	Imidacloprid	1	40	1	0.0134	1	2.985074627	Megachile rotundata
10-Mar-18	Imidacloprid	1	40	5	0.0133	1	3.007518797	Megachile rotundata
12-Mar-18	Imidacloprid	1	40	6	0.0133	1	3.007518797	Megachile rotundata
12-Mar-18	Imidacloprid	1	40	6	0.013	1	3.076923077	Megachile rotundata
12-Mar-18	Imidacloprid	1	40	7	0.0128	1	3.125	Megachile rotundata
12-Mar-18	Imidacloprid	1	40	7	0.0128	1	3.125	Megachile rotundata
19-May-17	Imidacloprid	1	30	1	0.0096	1	3.125	Megachile rotundata
12-Mar-18	Imidacloprid	1	40	7	0.0127	1	3.149606299	Megachile rotundata
12-Mar-18	Imidacloprid	1	30	6	0.0095	1	3.157894737	Megachile rotundata
12-Mar-18	Imidacloprid	1	40	7	0.0124	1	3.225806452	Megachile rotundata
19-May-17	Imidacloprid	1	40	1	0.0123	1	3.25203252	Megachile rotundata
09-Mar-18	Imidacloprid	1	40	4	0.0121	1	3.305785124	Megachile rotundata
10-Mar-18	Imidacloprid	1	40	5	0.012	1	3.333333333	Megachile rotundata
10-Mar-18	Imidacloprid	1	40	5	0.0117	1	3.418803419	Megachile rotundata
12-Mar-18	Imidacloprid	1	40	6	0.0117	1	3.418803419	Megachile rotundata
12-Mar-18	Imidacloprid	1	40	6	0.0117	1	3.418803419	Megachile rotundata
10-Mar-18	Imidacloprid	1	40	5	0.0116	1	3.448275862	Megachile rotundata
09-Mar-18	Imidacloprid	1	40	4	0.0115	1	3.47826087	Megachile rotundata
12-Mar-18	Imidacloprid	1	40	7	0.0115	1	3.47826087	Megachile rotundata
10-Mar-18	Imidacloprid	1	40	5	0.0114	1	3.50877193	Megachile rotundata
19-May-17	Imidacloprid	1	40	1	0.0112	1	3.571428571	Megachile rotundata
19-May-17	Imidacloprid	1	40	1	0.0112	1	3.571428571	Megachile rotundata
09-Mar-18	Imidacloprid	1	40	4	0.0112	1	3.571428571	Megachile rotundata
09-Mar-18	Imidacloprid	1	40	4	0.011	1	3.636363636	Megachile rotundata
09-Mar-18	Imidacloprid	1	40	4	0.011	1	3.636363636	Megachile rotundata
19-May-17	Imidacloprid	1	40	1	0.0109	1	3.669724771	Megachile rotundata
19-May-17	Imidacloprid	1	40	1	0.0109	1	3.669724771	Megachile rotundata
19-May-17	Imidacloprid	1	40	1	0.0108	1	3.703703704	Megachile rotundata
09-Mar-18	Imidacloprid	1	40	4	0.0108	1	3.703703704	Megachile rotundata
10-Mar-18	Imidacloprid	1	30	5	0.008	1	3.75	Megachile rotundata
19-May-17	Imidacloprid	1	40	1	0.0105	1	3.80952381	Megachile rotundata
10-Mar-18	Imidacloprid	1	40	5	0.0105	1	3.80952381	Megachile rotundata
12-Mar-18	Imidacloprid	1	40	6	0.0105	1	3.80952381	Megachile rotundata
12-Mar-18	Imidacloprid	1	40	7	0.0105	1	3.80952381	Megachile rotundata
12-Mar-18	Imidacloprid	1	40	7	0.0103	1	3.883495146	Megachile rotundata
10-Mar-18	Imidacloprid	1	40	5	0.0095	1	4.210526316	Megachile rotundata
09-Mar-18	Imidacloprid	1	40	4	0.0086	1	4.651162791	Megachile rotundata
19-May-17	Imidacloprid	1	40	1	0.0085	1	4.705882353	Megachile rotundata
09-May-17	Permethrin	1	0	4	0.0089	0	0	Megachile rotundata
09-May-17	Permethrin	1	0	4	0.0095	1	0	Megachile rotundata
13-Jun-17	Permethrin	1	0	6	0.0102	0	0	Megachile rotundata
09-May-17	Permethrin	1	0	4	0.0105	1	0	Megachile rotundata
07-Jun-17	Permethrin	1	0	5	0.011	0	0	Megachile rotundata
13-Jun-17	Permethrin	1	0	6	0.0117	1	0	Megachile rotundata
24-Apr-17	Permethrin	1	0	3	0.0122	0	0	Megachile rotundata
07-Jun-17	Permethrin	1	0	5	0.0125	0	0	Megachile rotundata
07-Jun-17	Permethrin	1	0	5	0.0128	0	0	Megachile rotundata
09-May-17	Permethrin	1	0	4	0.0131	0	0	Megachile rotundata
07-Jun-17	Permethrin	1	0	5	0.0139	0	0	Megachile rotundata
13-Jun-17	Permethrin	1	0	6	0.014	1	0	Megachile rotundata
07-Jun-17	Permethrin	1	0	5	0.0141	0	0	Megachile rotundata
13-Jun-17	Permethrin	1	0	6	0.0144	0	0	Megachile rotundata
09-May-17	Permethrin	1	0	4	0.0146	0	0	Megachile rotundata
24-Apr-17	Permethrin	1	0	3	0.0148	0	0	Megachile rotundata
09-May-17	Permethrin	1	0	4	0.0149	0	0	Megachile rotundata
24-Apr-17	Permethrin	1	0	3	0.0151	0	0	Megachile rotundata
09-May-17	Permethrin	1	0	4	0.0151	0	0	Megachile rotundata
07-Jun-17	Permethrin	1	0	5	0.0153	1	0	Megachile rotundata
13-Jun-17	Permethrin	1	0	6	0.0153	0	0	Megachile rotundata
09-May-17	Permethrin	1	0	4	0.0154	0	0	Megachile rotundata
13-Jun-17	Permethrin	1	0	6	0.0155	0	0	Megachile rotundata
13-Jun-17	Permethrin	1	0	6	0.0155	0	0	Megachile rotundata
24-Apr-17	Permethrin	1	0	3	0.0158	0	0	Megachile rotundata
24-Apr-17	Permethrin	1	0	3	0.0161	0	0	Megachile rotundata
13-Jun-17	Permethrin	1	0	6	0.0162	0	0	Megachile rotundata
07-Jun-17	Permethrin	1	0	5	0.0165	0	0	Megachile rotundata
24-Apr-17	Permethrin	1	0	3	0.0167	0	0	Megachile rotundata
13-Jun-17	Permethrin	1	0	6	0.0171	0	0	Megachile rotundata
07-Jun-17	Permethrin	1	0	5	0.0173	0	0	Megachile rotundata
24-Apr-17	Permethrin	1	0	3	0.0182	0	0	Megachile rotundata
09-May-17	Permethrin	1	0	4	0.019	0	0	Megachile rotundata
07-Jun-17	Permethrin	1	0	5	0.0193	0	0	Megachile rotundata
13-Jun-17	Permethrin	1	0	6	0.0196	0	0	Megachile rotundata
09-May-17	Permethrin	1	0	4	0.0198	0	0	Megachile rotundata
24-Apr-17	Permethrin	1	0	3	0.02	0	0	Megachile rotundata
07-Jun-17	Permethrin	1	0	5	0.0234	0	0	Megachile rotundata
09-May-17	Permethrin	1	10	4	0.0252	0	0.396825397	Megachile rotundata
09-May-17	Permethrin	1	10	4	0.0203	0	0.492610837	Megachile rotundata
09-May-17	Permethrin	1	10	4	0.0196	0	0.510204082	Megachile rotundata
13-Jun-17	Permethrin	1	10	6	0.0171	0	0.584795322	Megachile rotundata
24-Apr-17	Permethrin	1	10	3	0.0168	0	0.595238095	Megachile rotundata
24-Apr-17	Permethrin	1	10	3	0.0168	0	0.595238095	Megachile rotundata
24-Apr-17	Permethrin	1	10	3	0.0159	0	0.628930818	Megachile rotundata
09-May-17	Permethrin	1	10	4	0.0156	0	0.641025641	Megachile rotundata
13-Jun-17	Permethrin	1	10	6	0.0144	0	0.694444444	Megachile rotundata
09-May-17	Permethrin	1	10	4	0.0143	1	0.699300699	Megachile rotundata
09-May-17	Permethrin	1	10	4	0.0141	0	0.709219858	Megachile rotundata
13-Jun-17	Permethrin	1	10	6	0.0138	0	0.724637681	Megachile rotundata
13-Jun-17	Permethrin	1	10	6	0.0136	1	0.735294118	Megachile rotundata
13-Jun-17	Permethrin	1	10	6	0.0133	1	0.751879699	Megachile rotundata
07-Jun-17	Permethrin	1	10	5	0.0132	0	0.757575758	Megachile rotundata
09-May-17	Permethrin	1	10	4	0.0131	0	0.763358779	Megachile rotundata
07-Jun-17	Permethrin	1	10	5	0.013	1	0.769230769	Megachile rotundata
24-Apr-17	Permethrin	1	10	3	0.0129	0	0.775193798	Megachile rotundata
09-May-17	Permethrin	1	10	4	0.0129	0	0.775193798	Megachile rotundata
09-May-17	Permethrin	1	10	4	0.0125	1	0.8	Megachile rotundata
07-Jun-17	Permethrin	1	10	5	0.0122	1	0.819672131	Megachile rotundata
07-Jun-17	Permethrin	1	10	5	0.0122	1	0.819672131	Megachile rotundata
13-Jun-17	Permethrin	1	10	6	0.0122	1	0.819672131	Megachile rotundata
24-Apr-17	Permethrin	1	10	3	0.0116	0	0.862068966	Megachile rotundata
07-Jun-17	Permethrin	1	10	5	0.0116	0	0.862068966	Megachile rotundata
13-Jun-17	Permethrin	1	10	6	0.0115	1	0.869565217	Megachile rotundata
07-Jun-17	Permethrin	1	10	5	0.0114	0	0.877192982	Megachile rotundata
24-Apr-17	Permethrin	1	10	3	0.0113	0	0.884955752	Megachile rotundata
13-Jun-17	Permethrin	1	10	6	0.0113	1	0.884955752	Megachile rotundata
07-Jun-17	Permethrin	1	10	5	0.0111	1	0.900900901	Megachile rotundata
07-Jun-17	Permethrin	1	10	5	0.0111	1	0.900900901	Megachile rotundata
13-Jun-17	Permethrin	1	10	6	0.0111	1	0.900900901	Megachile rotundata
24-Apr-17	Permethrin	1	10	3	0.0108	0	0.925925926	Megachile rotundata
13-Jun-17	Permethrin	1	10	6	0.0108	0	0.925925926	Megachile rotundata
24-Apr-17	Permethrin	1	10	3	0.0104	1	0.961538462	Megachile rotundata
09-May-17	Permethrin	1	10	4	0.0103	1	0.970873786	Megachile rotundata
07-Jun-17	Permethrin	1	10	5	0.0101	0	0.99009901	Megachile rotundata
07-Jun-17	Permethrin	1	10	5	0.0086	1	1.162790698	Megachile rotundata
24-Apr-17	Permethrin	1	10	3	0.0074	1	1.351351351	Megachile rotundata
24-Apr-17	Permethrin	1	30	3	0.0216	0	1.388888889	Megachile rotundata
09-May-17	Permethrin	1	30	4	0.0211	0	1.421800948	Megachile rotundata
13-Jun-17	Permethrin	1	30	6	0.0203	0	1.477832512	Megachile rotundata
07-Jun-17	Permethrin	1	30	5	0.0201	0	1.492537313	Megachile rotundata
13-Jun-17	Permethrin	1	30	6	0.0194	0	1.546391753	Megachile rotundata
13-Jun-17	Permethrin	1	30	6	0.0193	0	1.554404145	Megachile rotundata
24-Apr-17	Permethrin	1	10	3	0.0064	1	1.5625	Megachile rotundata
13-Jun-17	Permethrin	1	30	6	0.0191	0	1.570680628	Megachile rotundata
07-Jun-17	Permethrin	1	30	5	0.0189	0	1.587301587	Megachile rotundata
24-Apr-17	Permethrin	1	30	3	0.0188	0	1.595744681	Megachile rotundata
07-Jun-17	Permethrin	1	30	5	0.0187	0	1.604278075	Megachile rotundata
09-May-17	Permethrin	1	30	4	0.0182	0	1.648351648	Megachile rotundata
09-May-17	Permethrin	1	30	4	0.0181	0	1.657458564	Megachile rotundata
09-May-17	Permethrin	1	30	4	0.0179	0	1.675977654	Megachile rotundata
24-Apr-17	Permethrin	1	30	3	0.0177	0	1.694915254	Megachile rotundata
13-Jun-17	Permethrin	1	30	6	0.0177	0	1.694915254	Megachile rotundata
24-Apr-17	Permethrin	1	30	3	0.0176	0	1.704545455	Megachile rotundata
07-Jun-17	Permethrin	1	30	5	0.0176	0	1.704545455	Megachile rotundata
09-May-17	Permethrin	1	30	4	0.0174	0	1.724137931	Megachile rotundata
24-Apr-17	Permethrin	1	30	3	0.0172	0	1.744186047	Megachile rotundata
24-Apr-17	Permethrin	1	30	3	0.0172	0	1.744186047	Megachile rotundata
07-Jun-17	Permethrin	1	30	5	0.017	0	1.764705882	Megachile rotundata
09-May-17	Permethrin	1	30	4	0.0156	0	1.923076923	Megachile rotundata
07-Jun-17	Permethrin	1	30	5	0.0151	1	1.986754967	Megachile rotundata
13-Jun-17	Permethrin	1	30	6	0.0149	0	2.013422819	Megachile rotundata
13-Jun-17	Permethrin	1	30	6	0.0145	0	2.068965517	Megachile rotundata
13-Jun-17	Permethrin	1	30	6	0.0145	0	2.068965517	Megachile rotundata
07-Jun-17	Permethrin	1	30	5	0.0143	0	2.097902098	Megachile rotundata
24-Apr-17	Permethrin	1	50	3	0.0233	0	2.145922747	Megachile rotundata
24-Apr-17	Permethrin	1	30	3	0.0133	1	2.255639098	Megachile rotundata
24-Apr-17	Permethrin	1	30	3	0.0132	0	2.272727273	Megachile rotundata
24-Apr-17	Permethrin	1	30	3	0.0131	1	2.290076336	Megachile rotundata
07-Jun-17	Permethrin	1	30	5	0.013	0	2.307692308	Megachile rotundata
13-Jun-17	Permethrin	1	30	6	0.0127	1	2.362204724	Megachile rotundata
09-May-17	Permethrin	1	30	4	0.0125	0	2.4	Megachile rotundata
13-Jun-17	Permethrin	1	50	6	0.0208	0	2.403846154	Megachile rotundata
13-Jun-17	Permethrin	1	50	6	0.0207	0	2.415458937	Megachile rotundata
09-May-17	Permethrin	1	30	4	0.0123	0	2.43902439	Megachile rotundata
13-Jun-17	Permethrin	1	30	6	0.0121	0	2.479338843	Megachile rotundata
07-Jun-17	Permethrin	1	50	5	0.0195	0	2.564102564	Megachile rotundata
13-Jun-17	Permethrin	1	50	6	0.0194	0	2.577319588	Megachile rotundata
13-Jun-17	Permethrin	1	50	6	0.0191	0	2.617801047	Megachile rotundata
09-May-17	Permethrin	1	30	4	0.0114	0	2.631578947	Megachile rotundata
24-Apr-17	Permethrin	1	30	3	0.0113	1	2.654867257	Megachile rotundata
13-Jun-17	Permethrin	1	50	6	0.0186	0	2.688172043	Megachile rotundata
09-May-17	Permethrin	1	50	4	0.0183	0	2.732240437	Megachile rotundata
13-Jun-17	Permethrin	1	50	6	0.0183	0	2.732240437	Megachile rotundata
09-May-17	Permethrin	1	50	4	0.0181	0	2.762430939	Megachile rotundata
13-Jun-17	Permethrin	1	50	6	0.0178	0	2.808988764	Megachile rotundata
13-Jun-17	Permethrin	1	70	6	0.0248	1	2.822580645	Megachile rotundata
07-Jun-17	Permethrin	1	30	5	0.0104	0	2.884615385	Megachile rotundata
24-Apr-17	Permethrin	1	50	3	0.0171	0	2.923976608	Megachile rotundata
09-May-17	Permethrin	1	30	4	0.0102	1	2.941176471	Megachile rotundata
24-Apr-17	Permethrin	1	50	3	0.0161	0	3.105590062	Megachile rotundata
13-Jun-17	Permethrin	1	50	6	0.016	0	3.125	Megachile rotundata
07-Jun-17	Permethrin	1	30	5	0.0093	0	3.225806452	Megachile rotundata
07-Jun-17	Permethrin	1	50	5	0.0147	0	3.401360544	Megachile rotundata
07-Jun-17	Permethrin	1	50	5	0.0146	0	3.424657534	Megachile rotundata
24-Apr-17	Permethrin	1	50	3	0.0144	1	3.472222222	Megachile rotundata
13-Jun-17	Permethrin	1	50	6	0.0143	0	3.496503497	Megachile rotundata
07-Jun-17	Permethrin	1	50	5	0.0141	0	3.546099291	Megachile rotundata
24-Apr-17	Permethrin	1	70	3	0.0194	0	3.608247423	Megachile rotundata
07-Jun-17	Permethrin	1	70	5	0.0193	1	3.626943005	Megachile rotundata
07-Jun-17	Permethrin	1	50	5	0.0137	0	3.649635036	Megachile rotundata
09-May-17	Permethrin	1	50	4	0.0135	1	3.703703704	Megachile rotundata
07-Jun-17	Permethrin	1	50	5	0.0134	1	3.731343284	Megachile rotundata
24-Apr-17	Permethrin	1	50	3	0.0133	1	3.759398496	Megachile rotundata
24-Apr-17	Permethrin	1	50	3	0.0133	1	3.759398496	Megachile rotundata
07-Jun-17	Permethrin	1	50	5	0.0133	1	3.759398496	Megachile rotundata
09-May-17	Permethrin	1	50	4	0.0132	1	3.787878788	Megachile rotundata
07-Jun-17	Permethrin	1	50	5	0.0131	1	3.816793893	Megachile rotundata
07-Jun-17	Permethrin	1	70	5	0.0181	0	3.867403315	Megachile rotundata
09-May-17	Permethrin	1	50	4	0.0128	1	3.90625	Megachile rotundata
24-Apr-17	Permethrin	1	70	3	0.0178	0	3.93258427	Megachile rotundata
07-Jun-17	Permethrin	1	70	5	0.0178	0	3.93258427	Megachile rotundata
24-Apr-17	Permethrin	1	50	3	0.0127	1	3.937007874	Megachile rotundata
09-May-17	Permethrin	1	50	4	0.0125	1	4	Megachile rotundata
24-Apr-17	Permethrin	1	50	3	0.0124	1	4.032258065	Megachile rotundata
09-May-17	Permethrin	1	50	4	0.0124	1	4.032258065	Megachile rotundata
24-Apr-17	Permethrin	1	50	3	0.0123	1	4.06504065	Megachile rotundata
07-Jun-17	Permethrin	1	70	5	0.0168	0	4.166666667	Megachile rotundata
24-Apr-17	Permethrin	1	50	3	0.0119	1	4.201680672	Megachile rotundata
07-Jun-17	Permethrin	1	70	5	0.0164	1	4.268292683	Megachile rotundata
07-Jun-17	Permethrin	1	50	5	0.0117	1	4.273504274	Megachile rotundata
13-Jun-17	Permethrin	1	50	6	0.0116	1	4.310344828	Megachile rotundata
13-Jun-17	Permethrin	1	50	6	0.0115	1	4.347826087	Megachile rotundata
07-Jun-17	Permethrin	1	70	5	0.0158	1	4.430379747	Megachile rotundata
13-Jun-17	Permethrin	1	70	6	0.0157	1	4.458598726	Megachile rotundata
13-Jun-17	Permethrin	1	70	6	0.0154	1	4.545454545	Megachile rotundata
09-May-17	Permethrin	1	70	4	0.0153	0	4.575163399	Megachile rotundata
13-Jun-17	Permethrin	1	70	6	0.0152	1	4.605263158	Megachile rotundata
13-Jun-17	Permethrin	1	70	6	0.0146	1	4.794520548	Megachile rotundata
09-May-17	Permethrin	1	50	4	0.0104	1	4.807692308	Megachile rotundata
09-May-17	Permethrin	1	70	4	0.0143	1	4.895104895	Megachile rotundata
07-Jun-17	Permethrin	1	70	5	0.0143	0	4.895104895	Megachile rotundata
07-Jun-17	Permethrin	1	70	5	0.0142	1	4.929577465	Megachile rotundata
07-Jun-17	Permethrin	1	50	5	0.01	1	5	Megachile rotundata
09-May-17	Permethrin	1	50	4	0.0099	1	5.050505051	Megachile rotundata
09-May-17	Permethrin	1	70	4	0.0138	1	5.072463768	Megachile rotundata
13-Jun-17	Permethrin	1	70	6	0.0138	1	5.072463768	Megachile rotundata
09-May-17	Permethrin	1	90	4	0.0176	0	5.113636364	Megachile rotundata
13-Jun-17	Permethrin	1	90	6	0.0176	0	5.113636364	Megachile rotundata
07-Jun-17	Permethrin	1	90	5	0.0173	0	5.202312139	Megachile rotundata
09-May-17	Permethrin	1	50	4	0.0095	1	5.263157895	Megachile rotundata
07-Jun-17	Permethrin	1	90	5	0.017	0	5.294117647	Megachile rotundata
24-Apr-17	Permethrin	1	70	3	0.0132	1	5.303030303	Megachile rotundata
09-May-17	Permethrin	1	70	4	0.013	1	5.384615385	Megachile rotundata
24-Apr-17	Permethrin	1	90	3	0.0166	0	5.421686747	Megachile rotundata
13-Jun-17	Permethrin	1	70	6	0.0129	1	5.426356589	Megachile rotundata
24-Apr-17	Permethrin	1	70	3	0.0127	1	5.511811024	Megachile rotundata
07-Jun-17	Permethrin	1	90	5	0.0163	0	5.521472393	Megachile rotundata
09-May-17	Permethrin	1	70	4	0.01226	1	5.709624796	Megachile rotundata
09-May-17	Permethrin	1	70	4	0.0122	1	5.737704918	Megachile rotundata
13-Jun-17	Permethrin	1	70	6	0.0121	1	5.785123967	Megachile rotundata
24-Apr-17	Permethrin	1	90	3	0.0155	1	5.806451613	Megachile rotundata
24-Apr-17	Permethrin	1	70	3	0.0119	1	5.882352941	Megachile rotundata
09-May-17	Permethrin	1	70	4	0.0117	1	5.982905983	Megachile rotundata
24-Apr-17	Permethrin	1	90	3	0.0148	1	6.081081081	Megachile rotundata
07-Jun-17	Permethrin	1	90	5	0.0147	1	6.12244898	Megachile rotundata
24-Apr-17	Permethrin	1	70	3	0.0114	1	6.140350877	Megachile rotundata
07-Jun-17	Permethrin	1	70	5	0.0114	1	6.140350877	Megachile rotundata
24-Apr-17	Permethrin	1	90	3	0.0144	1	6.25	Megachile rotundata
09-May-17	Permethrin	1	70	4	0.0111	1	6.306306306	Megachile rotundata
13-Jun-17	Permethrin	1	70	6	0.0111	1	6.306306306	Megachile rotundata
24-Apr-17	Permethrin	1	90	3	0.0142	1	6.338028169	Megachile rotundata
09-May-17	Permethrin	1	90	4	0.0142	1	6.338028169	Megachile rotundata
24-Apr-17	Permethrin	1	70	3	0.011	1	6.363636364	Megachile rotundata
24-Apr-17	Permethrin	1	70	3	0.011	1	6.363636364	Megachile rotundata
13-Jun-17	Permethrin	1	70	6	0.0109	1	6.422018349	Megachile rotundata
07-Jun-17	Permethrin	1	90	5	0.0135	1	6.666666667	Megachile rotundata
13-Jun-17	Permethrin	1	90	6	0.0134	1	6.71641791	Megachile rotundata
24-Apr-17	Permethrin	1	90	3	0.0133	1	6.766917293	Megachile rotundata
09-May-17	Permethrin	1	90	4	0.0132	1	6.818181818	Megachile rotundata
13-Jun-17	Permethrin	1	90	6	0.0132	1	6.818181818	Megachile rotundata
09-May-17	Permethrin	1	90	4	0.013	1	6.923076923	Megachile rotundata
24-Apr-17	Permethrin	1	70	3	0.0099	1	7.070707071	Megachile rotundata
07-Jun-17	Permethrin	1	90	5	0.0127	0	7.086614173	Megachile rotundata
13-Jun-17	Permethrin	1	90	6	0.0126	1	7.142857143	Megachile rotundata
09-May-17	Permethrin	1	90	4	0.0125	1	7.2	Megachile rotundata
07-Jun-17	Permethrin	1	90	5	0.0125	1	7.2	Megachile rotundata
13-Jun-17	Permethrin	1	90	6	0.0125	1	7.2	Megachile rotundata
09-May-17	Permethrin	1	70	4	0.0097	1	7.216494845	Megachile rotundata
13-Jun-17	Permethrin	1	90	6	0.0124	1	7.258064516	Megachile rotundata
24-Apr-17	Permethrin	1	90	3	0.0122	1	7.37704918	Megachile rotundata
24-Apr-17	Permethrin	1	90	3	0.0119	1	7.56302521	Megachile rotundata
13-Jun-17	Permethrin	1	90	6	0.0119	1	7.56302521	Megachile rotundata
09-May-17	Permethrin	1	90	4	0.0118	1	7.627118644	Megachile rotundata
13-Jun-17	Permethrin	1	90	6	0.0117	1	7.692307692	Megachile rotundata
13-Jun-17	Permethrin	1	90	6	0.0116	1	7.75862069	Megachile rotundata
24-Apr-17	Permethrin	1	90	3	0.0115	1	7.826086957	Megachile rotundata
09-May-17	Permethrin	1	70	4	0.0089	1	7.865168539	Megachile rotundata
07-Jun-17	Permethrin	1	70	5	0.0088	1	7.954545455	Megachile rotundata
07-Jun-17	Permethrin	1	90	5	0.0112	1	8.035714286	Megachile rotundata
09-May-17	Permethrin	1	90	4	0.0111	1	8.108108108	Megachile rotundata
09-May-17	Permethrin	1	90	4	0.011	1	8.181818182	Megachile rotundata
07-Jun-17	Permethrin	1	90	5	0.0109	1	8.256880734	Megachile rotundata
24-Apr-17	Permethrin	1	70	3	0.0079	1	8.860759494	Megachile rotundata
07-Jun-17	Permethrin	1	90	5	0.0096	1	9.375	Megachile rotundata
09-May-17	Permethrin	1	90	4	0.0094	1	9.574468085	Megachile rotundata
24-Apr-17	Permethrin	1	90	3	0.0093	1	9.677419355	Megachile rotundata
09-May-17	Permethrin	1	90	4	0.0087	1	10.34482759	Megachile rotundata
13-Jun-17	Permethrin	1	90	6	0.0084	1	10.71428571	Megachile rotundata
