# Supplementary material for: Contact toxicity of three insecticides for use in tier I pesticide risk assessments with Megachile rotundata (Hymenoptera: Megachilidae)
Source: PeerJ. 2021 Feb 23;9:e10744. doi: 10.7717/peerj.10744 (PMC7908870; doi:10.7717/peerj.10744)
Supplement: Supplemental Information 2 — Converts the numerical values for the “Rep” column and the “Dead” column to theri respective categorical values. [file peerj-09-10744-s002.csv]

Original column	Numerical value	Catergorical value
Rep	1	first
Rep	2	second
Rep	3	third
Rep	4	fourth
Rep	5	fifth
Rep	6	sixth
Rep	7	seventh
Dead	1	dead
Dead	0	alive
